# Supplementary material for: Sensitivity of PCR Assays for Murine Gammaretroviruses and Mouse Contamination in Human Blood Samples
Source: PLoS One. 2012 May 21;7(5):e37482. doi: 10.1371/journal.pone.0037482 (PMC3357399; doi:10.1371/journal.pone.0037482)
Supplement: Table S1 — PCR primers used in this study. (XLS) [file pone.0037482.s001.xls]

## Sheet: Sheet1
Table S1. PCR primers used in this study.
Primer	Sequence 5'-3'	Length (nt)	Melt T (°C)	XMRV 22RV1 location	Reference
gag-O-F	CGC GTC TGA TTT GTT TTG TT	20	52.1	542-561	Urisman et al., 2006
gag-O-R	CCG CCT CTT CTT CAT TGT TC	20	53.8	1134-1153	Urisman et al., 2006
gag-I-F	TCT CGA GAT CAT GGG ACA GA	20	54.7	603-622	Urisman et al., 2006
gag-I-R	AGA GGG TAA GGG CAG GGT AA	20	57.5	996-1017	Urisman et al., 2006
419F	ATC AGT TAA CCT ACC CGA GTC GGA C	25	59.6	424-448	Lombardi et al., 2009
711R	TAC CAT CCT GAG GCC ATC CTA CAT T	25	59.3	751-775	This study
5922F	GCT AAT GCT ACC TCC CTC CTG G	22	59.1	5922-5943	Hong et al. 2009
6200R	CCC ATG ATG ATG ATG GCT TCC AGT ATG C	28	61.1	6174-6201	Hong et al. 2009
5942F	GGG GAC GAT GAC AGA CAC TTT CC	23	59.5	5942-5964	Hong et al. 2009
6159R	CAC ATC CCC ATT TGC CAC AGT AG	23	58.2	6137-6159	Hong et al. 2009
env-O-F	ACC AGA CTA AGA ACT TAG AAC CTC G	25	55.7	5609-5633	Danielson et al., 2010
env-O-R	AGC TGT TCA GTG ATC ACG GGA TTA G	25	58.5	6472-6496	Danielson et al., 2010
env-I-F	GAA CAG CAT GGA AAG TCC AGC GTT C	25	60.4	5747-5771	Danielson et al., 2010
env-I-R	CAG TGG ATC GAT ACA GTC TTA GTC C	25	56.2	6375-6399	Danielson et al., 2010
XPOLOF	CCG TGC CCA ACC CTT ACA ACC TCT	24	63.2	2966-2989	Switzer et al., 2010
XPOLIR	AAG TGG CGG CCA GCA GTA AGT CAT	24	62.9	3254-3277	Switzer et al., 2010
mCOX2-O-F	ACA AGC ACA ATA GAT GCA CAA GA	23	55	Not applicable	This study
mCOX2-O-R	CGG TTT GAT GTT ACT GTT GCT T	22	53.9	Not applicable	This study
mCOX2-F2	TTC TAC CAG CTG TAA TCC TTA	21	50.3	Not applicable	Oakes et al., 2010
mCOX2-R1	GTT TTA GGT CGT TTG TTG GGA T	22	53.5	Not applicable	Oakes et al., 2010
IAP-F	ATA ATC TGC GCA TGA GCC AAG G	22	57.9	Not applicable	Robinson et al., 2010
IAP-R	AGG AAG AAC ACC ACA GAC CAG A	22	57.8	Not applicable	Robinson et al., 2010
VAMP2-3043F	TCT GCC ACT TCG GGT TTC TC	20	57.2	Not applicable	Schlaberg et al., 2009
VAMP2-3210R	GGT AGC CAC CCC TCT CAC AA	20	59	Not applicable	Schlaberg et al., 2009
LL_gag1F	CCG ATC TGC CCT TTA CCC TGC	21	60.4	980-1004	This study
LL_gag1R	GCT GAG GGA GAC TCA TTA GGT CCC	24	60.4	1683-1706	This study
LL_gag2F	GGA CCT AAT GAG TCT CCC TCA GCC	24	60.4	1684-1707	This study
LL_gag2R	CAG AGG ATA GGG GCA GTC TGG	21	59	2464-2484	This study
LL_pol1F	GTA CCA GAC TGC CCC TAT CCT CTG	24	60.2	2461-2484	This study
LL_pol1R	TTG GCC GAG GCC CGA TAC	18	60.3	3336-3353	This study
LL_pol2R	GGC AAT GGC TGC TAC CAT CCG	21	61.1	3814-3834	This study
LL_pol3F	GGA TGG TAG CAG CCA TTG CCG	21	61.1	3815-3835	This study
LL-pol3R	GGA GTA GGA GTA CCC AGT CTC TAG TGC	27	60.7	5309-5335	This study
LL-pol4F	GCA CTA GAG ACT GGG TAC TCC TAC TCC	27	60.7	5309-5335	This study
LL-pol4R	CCT GTA AGT GAG CTT GGA GAG AGG G	25	60.3	5464-5488	This study
LL-env1F	TCT CTC CAA GCT CAC TTA CAG GCC	24	60.3	5467-5490	This study
LL-env1R	CCC ATT TGC CAC AGT AGC CCT C	22	60.4	6132-6153	This study
LL_env2F	GAG GGC TAC TGT GGC AAA TGG G	22	60.4	6132-6153	This study
LL-env2R	CGG GAT TAG GCC CAA TGG GG	20	60.7	6461-6480	This study
LL_env3F	GGG AGC ATG ATC TGC ACG GG	20	60.9	6510-6529	This study
LL_env4F	CCC CAT TGG GCC TAA TCC CG	20	60.7	6461-6480	This study
LL_env4R	GGG TCA GCT TGT GTT GGG AGG	21	60.5	6784-6804	This study
LL_env5F	CAA CAC AAG CTG ACC CTG TCC G	22	60.5	6789-6810	This study
LL_env5R	GCC ACT AGG GCT GTA GTC CC	20	59.6	7161-7180	This study
LL-env6R	CTG CCT GGA GCT GCT CGA ATT G	22	60.7	7188-7209	This study
LL_LTR1F	CGG CTC AGG GCC AAG AAC AG	20	61	7902-7921	This study
LL_LTR1R	CAA GGA CCA GCG AGA CCA CGA TTC	24	61.6	Not applicable	This study
