# Supplementary material for: Sensitivity of PCR Assays for Murine Gammaretroviruses and Mouse Contamination in Human Blood Samples
Source: PLoS One. 2012 May 21;7(5):e37482. doi: 10.1371/journal.pone.0037482 (PMC3357399; doi:10.1371/journal.pone.0037482)
Supplement: Table S2 — PCR conditions used in this study. (XLS) [file pone.0037482.s002.xls]

## Sheet: Sheet1
Table S2. PCR conditions used in this study.
PCR	Target	F primer	R primer	Anneal T	Cycles	Expected size (bp)	Reference
gagL	gag leader p15	419F	711R	54.8	45	367*	This study
gagO	gag	gag-O-F	gag-O-R	52	30	612*	Urisman et al., 2006; Lombardi et al., 2009
gagI	gag	gag-I-F	gag-I-R	54	40	415*	Urisman et al., 2006; Lombardi et al., 2009
envO	env	env-O-F	env-O-R	56	35	888	Danielson et al., 2010
envI	env	env-I-F	env-I-R	56	35	653	Danielson et al., 2010
env1	env	5922F	6200R	57	35	280	Hong et al. 2009
env2	env	5942F	6159R	57	35	218	Hong et al. 2009
XPOL	pol	XPOLOF	XPOLIR	62.5	45	312	modified, Switzer et al., 2010
VAMP2	human VAMP2	VAMP2-3043F	VAMP2-3210R	52	35	167*	Schlaberg et al., 2009
coxO	mouse COX2	mCOX2-O-F	mCOX2-O-R	54	30	390*	This study
coxI	mouse COX2	mCOX2-F2	mCOX2-R1	52	40	189*	Oakes et al., 2010
IAP	mouse IAP	IAP-F	IAP-R	58	45	200-300*	modified, Robinson et al., 2010
gag1	gag	LL_gag1F	LL_gag1R	59.5	45	approx. 723*	This study
gag2	gag-pol	LL-gag2F	LL_gag2R	59.5	45	approx. 801*	This study
pol1	pol	LL_pol1F	LL_pol1R	59.5	45	approx. 893*	This study
pol2	pol	LL-pol1F	LL_pol2R	59.5	45	approx. 1374*	This study
pol3	pol	LL_pol3F	LL_pol3R	59.5	45	approx. 1521*	This study
pol4	pol	LL_polF	LL_pol4R	59.5	45	approx. 180*	This study
env3	env	LL_env1F	LL_env1R	59.5	45	approx. 687	This study
env4	env	LL_env2F	LL_env2R	59.5	45	approx. 349*	This study
env5	env	LL_env3F	LL_env3R	59.5	45	approx. 398*	This study
env6	env	LL_env4F	LL_env4R	59.5	45	approx. 344*	This study
env7	env	LL_env5F	LL_env5R	59.5	45	approx. 392*	This study
env8	env	LL_env5F	LL_env6R	59.5	45	approx. 421*	This study
ltr1	LTR	LL_LTR1F	LL_LTR1R	59.5	45	>250*	This study
* Observed size in bp.
